# Supplementary material for: Platelet-rich concentrate in serum free medium enhances osteogenic differentiation of bone marrow-derived human mesenchymal stromal cells
Source: PeerJ. 2016 Sep 7;4:e2347. doi: 10.7717/peerj.2347 (PMC5018671; doi:10.7717/peerj.2347)
Supplement: Data S2 [file peerj-04-2347-s002.xlsx]

## Sheet: Sheet1
PRC- Platelet Rich Concentrate
	Control	PRC			Control	PRC			Control	PRC
	% of reduction	% of reduction			% of reduction	% of reduction			% of reduction	% of reduction
0 hour	0.45	0.45		0 hour	0.44	0.44		0 hour	0.45	0.45
8 Days	0.55	0.65		8 Days	0.58	0.66		8 Days	0.56	0.63
16 Days	0.59	0.67		16 Days	0.64	0.69		16 Days	0.6	0.65
24 Days	0.58	0.63		24 Days	0.63	0.67		24 Days	0.59	0.65
		AVERAGE				SD
			Control	PRC			Control	PRC
		0 hour	0.446667	0.446667		0 hour	0.0057735	0.0057735
		8 Days	0.563333	0.646667		8 Days	0.0152753	0.0152753
		16 Days	0.61	0.67		16 Days	0.0264575	0.02
		24 Days	0.6	0.65		24 Days	0.0264575	0.02
