# Supplementary material for: Platelet-rich concentrate in serum free medium enhances osteogenic differentiation of bone marrow-derived human mesenchymal stromal cells
Source: PeerJ. 2016 Sep 7;4:e2347. doi: 10.7717/peerj.2347 (PMC5018671; doi:10.7717/peerj.2347)
Supplement: Data S3 [file peerj-04-2347-s003.xlsx]

## Sheet: Sheet1
PRC- Platelet Rich Concentrate
OM - Osteogenic Medium
ALP Activity
	Control	PRC	OM			Control	PRC	OM			Control	PRC	OM			Control	PRC	OM
	ALP activity	ALP activity	ALP activity			ALP activity	ALP activity	ALP activity			ALP activity	ALP activity	ALP activity			ALP activity	ALP activity	ALP activity
0 Hour	1.04902	1.04902	1.049		0 Hour	1.17102	1.17102	1.17102		0 Hour	1.02902	1.02902	1.029		0 Hour	1.12102	1.12102	1.12102
8 Days	3.62997	9.67415	4.93147		8 Days	2.58997	6.79115	5.3981		8 Days	3.91997	8.97415	6.89185		8 Days	4.11397	9.11382	5.45119
16 Days	7.03903	14.6281	9.98246		16 Days	8.83903	16.1281	10.2278		16 Days	7.23903	15.2281	9.10482		16 Days	8.3739	16.5119	11.344
24 Days	4.61279	8.72349	6.86253		24 Days	3.11279	9.52349	6.28493		24 Days	5.11279	9.21349	6.81761		24 Days	4.93712	10.6272	6.25461
DNA (ng)					DNA
	CTL	PRC	OM			CTL	PRC	OM			CTL	PRC	OM			CTL	PRC	OM
0 Days	1.87107	1.87107	1.87107		0 Days	1.743	1.743	1.743		0 Days	2.011	2.011	2.011		0 Days	1.94273	1.94273	1.94273
8 Days	4.94614	5.74177	5.31843		8 Days	5.371	6.213	6.27184		8 Days	6.1132	7.183	6.37284		8 Days	5.27187	5.91211	5.91818
16 Days	8.56929	7.74056	5.42948		16 Days	9.652	8.0113	5.92385		16 Days	9.973	7.891	6.24929		16 Days	8.31637	6.91527	6.15383
24 Days	7.70048	5.40702	4.32982		24 Days	8.3225	6.5213	4.1029		24 Days	9.8612	6.321	5.13099		24 Days	8.61833	5.17628	5.31827
ALP activity/DNA
	CTL	PRC	OM			CTL	PRC	OM			CTL	PRC	OM			CTL	PRC	OM
0 Days	0.560653	0.560653	0.560643		0 Days	0.671841	0.671841	0.671841		0 Days	0.511695	0.511695	0.511686		0 Days	0.577032	0.577032	0.577032
8 Days	0.733899	1.68487	0.927241		8 Days	0.482214	1.09306	0.860689		8 Days	0.641231	1.24936	1.08144		8 Days	0.780362	1.54155	0.921092
16 Days	0.821425	1.8898	1.83857		16 Days	0.915772	2.01317	1.72655		16 Days	0.725863	1.92981	1.45694		16 Days	1.00692	2.38774	1.84341
24 Days	0.599026	1.61336	1.58495		24 Days	0.374021	1.46037	1.53183		24 Days	0.518475	1.4576	1.32871		24 Days	0.572862	2.05305	1.17606
AVERAGE					SD
	Control	PRC	OM			Control	PRC	OM
0 Day	0.580305	0.580305	0.5803		0 Day	0.0670399	0.0670399	0.067044
8 Days	0.659426	1.39221	0.947616		8 Days	0.131538	0.269477	0.0941354
16 Days	0.867494	2.05513	1.71637		16 Days	0.121039	0.227615	0.181181
24 Days	0.516096	1.6461	1.40539		24 Days	0.100484	0.280899	0.188589
